# Supplementary material for: Coordination Polymer Based on a Triangular Carboxylate Core {Fe(μ3-O)(μ-O2CR)6} and an Aliphatic Diamine
Source: Molecules. 2024 May 3;29(9):2125. doi: 10.3390/molecules29092125 (PMC11085704; doi:10.3390/molecules29092125)
Supplement: Supplementary file 1 [file molecules-29-02125-s001.zip]

Archive with 1 entries (1 files):
- molecules-2986555-supplementary.pdf
